# Supplementary material for: I Got Rhythm and Executive Function, Memory, and More: The Automated Test of Embodied Cognition (ATEC)
Source: Brain Sci. 2025 Mar 12;15(3):299. doi: 10.3390/brainsci15030299 (PMC11940590; doi:10.3390/brainsci15030299)
Supplement: Supplementary file 1 [file brainsci-15-00299-s001.zip]

Archive with 1 entries (1 files):
- brainsci-3492520-supplementary.pdf
